# Supplementary material for: Whole-Cell Display of Phospholipase D in Escherichia coli for High-Efficiency Extracellular Phosphatidylserine Production
Source: Biomolecules. 2024 Apr 2;14(4):430. doi: 10.3390/biom14040430 (PMC11048313; doi:10.3390/biom14040430)
Supplement: Supplementary file 1 [file biomolecules-14-00430-s001.zip]

Archive with 2 entries (2 files):
- biomolecules--supplementary.pdf
- biomolecules-2881088-original-images.pdf
